# Supplementary material for: Electricity forecasting on the individual household level enhanced based on activity patterns
Source: PLoS One. 2017 Apr 19;12(4):e0174098. doi: 10.1371/journal.pone.0174098 (PMC5396872; doi:10.1371/journal.pone.0174098)
Supplement: S1 Table — (XLSX) [file pone.0174098.s001.xlsx]

## Sheet: Supplement_A
Hour	Dryer_1	Dryer_2	Dryer_3	Dryer_4	Dryer_5	Dryer_6	Dryer_7	Wash_1	Wash_2	Wash_3	Wash_4	Wash_5	Wash_6	Wash_7	Dish_1	Dish_2	Dish_3	Dish_4	Dish_5	Dish_6	Dish_7	Heat_1	Heat_2	Heat_3	Heat_4	Heat_5	Heat_6	Heat_7	Instant_1	Instant_2	Instant_3	Instant_4	Instant_5	Instant_6	Instant_7
0	0.001	0.001	0.007	0.002	0.002	0.001	0.004	0	0	0	0	0	0	0	0.004	0.003	0.001	0.005	0.002	0.002	0.001	0.001	0.002	0.003	0.003	0.004	0.001	0.003	0.001	0	0.001	0	0	0.002	0.002
1	0	0	0.001	0.001	0	0	0	0	0	0	0	0	0	0	0	0	0.001	0.001	0.001	0	0	0.003	0.004	0.004	0.007	0.004	0.003	0.004	0	0	0	0	0	0	0.001
2	0	0	0.007	0	0	0	0	0	0	0	0	0	0	0	0	0	0	0	0	0	0	0.005	0.004	0.005	0.006	0.005	0.005	0.005	0	0	0	0	0	0	0
3	0	0	0.006	0	0	0	0	0	0	0	0	0	0	0	0	0	0	0	0	0	0	0.006	0.005	0.006	0.007	0.007	0.004	0.004	0	0	0	0	0	0	0
4	0	0	0.008	0	0	0	0	0	0	0	0	0	0	0	0	0	0	0	0	0	0	0.006	0.007	0.006	0.007	0.005	0.007	0.006	0	0	0	0	0	0	0
5	0	0	0.008	0	0	0	0	0	0	0	0	0	0	0	0	0	0	0	0	0	0	0.007	0.006	0.007	0.008	0.008	0.007	0.005	0.001	0.001	0.001	0.001	0.001	0	0
6	0	0	0.008	0	0	0	0	0	0.002	0	0	0	0	0	0	0	0	0	0	0	0	0.006	0.008	0.012	0.009	0.01	0.009	0.008	0.006	0.009	0.008	0.007	0.008	0.002	0.001
7	0.001	0	0.01	0.001	0.001	0	0	0.001	0.002	0.001	0.002	0	0	0.001	0.001	0.002	0	0.001	0	0	0.001	0.01	0.01	0.013	0.012	0.012	0.012	0.01	0.01	0.011	0.011	0.011	0.011	0.004	0.002
8	0.001	0.002	0.003	0.002	0	0	0.002	0.008	0.004	0.005	0.005	0.005	0.003	0.011	0.004	0.005	0.001	0.004	0.001	0	0.002	0.008	0.008	0.009	0.009	0.008	0.01	0.009	0.006	0.006	0.006	0.006	0.007	0.008	0.01
9	0.001	0.002	0.003	0.004	0	0.011	0	0.013	0.013	0.013	0.013	0.014	0.01	0.017	0.005	0.006	0.001	0.005	0.006	0.003	0.003	0.007	0.008	0.012	0.009	0.007	0.005	0.006	0.006	0.005	0.004	0.006	0.006	0.014	0.013
10	0.002	0.004	0.006	0.003	0.002	0.021	0.006	0.016	0.021	0.013	0.02	0.017	0.02	0.028	0.007	0.006	0.002	0.007	0.01	0.011	0.008	0.006	0.008	0.011	0.007	0.007	0.007	0.007	0.005	0.003	0.003	0.005	0.006	0.012	0.01
11	0.008	0.007	0.004	0.006	0.002	0.014	0.009	0.016	0.015	0.011	0.021	0.014	0.02	0.03	0.01	0.007	0.002	0.007	0.01	0.012	0.01	0.006	0.007	0.009	0.007	0.008	0.009	0.008	0.004	0.004	0.004	0.006	0.004	0.006	0.008
12	0.007		0.01	0.007	0.003	0.02	0.013	0.014	0.012	0.008	0.015	0.01	0.014	0.024	0.008	0.004	0.003	0.006	0.008	0.01	0.008	0.005	0.007	0.007	0.005	0.005	0.009	0.005	0.005	0.005	0.004	0.004	0.004	0.007	0.008
13	0.006	0.007	0.006	0.008	0.006	0.023	0.022	0.009	0.017	0.008	0.005	0.009	0.009	0.023	0.008	0.005	0.003	0.004	0.011	0.01	0.012	0.003	0.005	0.008	0.007	0.007	0.007	0.005	0.005	0.004	0.004	0.004	0.005	0.008	0.009
14	0.006	0.005	0.01	0.006	0.01	0.011	0.022	0.01	0.013	0.007	0.009	0.009	0.008	0.027	0.007	0.005	0.005	0.004	0.01	0.01	0.011	0.004	0.008	0.007	0.006	0.005	0.007	0.004	0.005	0.004	0.004	0.004	0.005	0.006	0.007
15	0.004	0.004	0.003	0.006	0.006	0.011	0.026	0.007	0.002	0.005	0.009	0.005	0.01	0.023	0.005	0.005	0.009	0.008	0.006	0.011	0.01	0.007	0.008	0.009	0.006	0.007	0.009	0.005	0.008	0.008	0.008	0.008	0.006	0.007	0.007
16	0.007	0.005	0.005	0.005	0.01	0.01	0.024	0.007	0.002	0.005	0.012	0.002	0.012	0.016	0.004	0.007	0.009	0.01	0.01	0.011	0.008	0.007	0.008	0.01	0.007	0.008	0.006	0.005	0.01	0.011	0.011	0.01	0.009	0.007	0.01
17	0.006	0.005	0.013	0.007	0.005	0.01	0.018	0.004	0.002	0.005	0.012	0.003	0.011	0.012	0.004	0.007	0.011	0.011	0.009	0.01	0.005	0.004	0.004	0.004	0.006	0.005	0.006	0.003	0.016	0.014	0.015	0.015	0.012	0.01	0.013
18	0.005	0.01	0.004	0.006	0.002	0.008	0.016	0.004	0.003	0.005	0.008	0.005	0.008	0.011	0.01	0.011	0.017	0.017	0.01	0.01	0.008	0.002	0.005	0.003	0.005	0.005	0.007	0.002	0.017	0.014	0.013	0.014	0.011	0.011	0.014
19	0.008	0.009	0.005	0.007	0.006	0.014	0.02	0.008	0.008	0.007	0.008	0.004	0.012	0.009	0.014	0.013	0.019	0.013	0.01	0.012	0.014	0.002	0.004	0.005	0.004	0.005	0.005	0.003	0.014	0.014	0.012	0.014	0.012	0.011	0.014
20	0.005	0.004	0.005	0.007	0.005	0.012	0.012	0.007	0.008	0.005	0.008	0.003	0.011	0.002	0.018	0.014	0.018	0.015	0.013	0.016	0.014	0.004	0.003	0.002	0.004	0.004	0.004	0.003	0.012	0.012	0.012	0.011	0.01	0.009	0.012
21	0.003	0.007	0.006	0.006	0.006	0.017	0.004	0.003	0.004	0.003	0.002	0.001	0.005	0	0.018	0.014	0.014	0.015	0.015	0.017	0.013	0.006	0.005	0.006	0.005	0.006	0.004	0.004	0.008	0.008	0.01	0.008	0.007	0.007	0.008
22	0.026	0.026	0.009	0.017	0.014	0.021	0.001	0.001	0	0.002	0.001	0	0	0	0.013	0.009	0.009	0.01	0.011	0.01	0.009	0.006	0.004	0.006	0.007	0.007	0.006	0.004	0.005	0.006	0.006	0.006	0.006	0.004	0.006
23	0.011	0.009	0.007	0.017	0.006	0.013	0.002	0	0	0	0	0	0	0	0.008	0.006	0.009	0.007	0.007	0.004	0.005	0.001	0.001	0.002	0.003	0.001	0.002	0.001	0.002	0.003	0.002	0.004	0.004	0.004	0.002
